# Supplementary material for: Maximum size and magnitude of injection-induced slow slip events
Source: Sci Adv. 2025 May 7;11(19):eadq0662. doi: 10.1126/sciadv.adq0662 (PMC12057678; doi:10.1126/sciadv.adq0662)
Supplement: Supplementary file 2 — Dataset S1 [file sciadv.adq0662_dataset_s1.zip]

Archive with 1 entries (1 files):
- adq0662_dataset_s1.xlsx
