# Supplementary material for: Maximum size and magnitude of injection-induced slow slip events
Source: Sci Adv. 2025 May 7;11(19):eadq0662. doi: 10.1126/sciadv.adq0662 (PMC12057678; doi:10.1126/sciadv.adq0662)
Supplement: Supplementary file 2 — Dataset S1 [file sciadv.adq0662_dataset_s1.zip › adq0662_dataset_s1.xlsx]

## Sheet: Fig. 5 - M0
Event N	Vmin [m3]	Vmax [m3]	V [m3]	M0_min [N*m]	M0_max [N*m]	M_0 [N*m]	Ref.
1			5.38333e-07			225.184	Passelègue et al. (50)
2			4.25833e-07			153.982	Passelègue et al. (50)
3			4e-08			22.0351	Passelègue et al. (50)
4			4.16667e-08			48.5564	Passelègue et al. (50)
5			5.58333e-08			37.831	Passelègue et al. (50)
6			4.88333e-07			248.486	Passelègue et al. (50)
7			9.08333e-08			43.09	Passelègue et al. (50)
8			5.91667e-08			69.7621	Passelègue et al. (50)
9			5.41667e-08			58.8671	Passelègue et al. (50)
10			6.25e-08			38.9808	Passelègue et al. (50)
11			1.38333e-07			90.4212	Passelègue et al. (50)
12			7.085e-07			328.088	This study
13			1.60667e-07			106.474	This study
14			3.18333e-07			107.329	This study
15			5.35e-08			69.1401	This study
16	2.38333e-05	3.58333e-05				295470	Cebry et al. (51)
17	2.38333e-05	3.58333e-05				666720	Cebry et al. (51)
18			0.18	14000000	1250000000		Duboeuf et al. (54)
19			0.358	1000000	3500000000		Duboeuf et al. (54)
20			0.617	900000	190000000		Duboeuf et al. (54)
21			0.99	30000000	12500000000		Duboeuf et al. (54)
22			1.724	700000	2000000000		Duboeuf et al. (54)
23			1.975	550000	6500000000		Duboeuf et al. (54)
24			0.211	92500000	6000000000		De Barros et al. (53)
25			0.524	80000000	37500000000		De Barros et al. (53)
26			0.95	6.37115e+08	65000000000		Guglielmi et al. (6); Bhattacharya and Viesca (20)
27			2600	3670000000000	12000000000000		Lengline et al. (52); Sáez and Lecampion (24)
28			28407.6			90000000000000	Eyre et al. (21)
29			44600	8900000000000	200000000000000		Cornet et al. (3); Bourouis and Bernard (4)
30			88473			4.24e+16	Eyre et al. (10)
31			98193			2.09e+15	Eyre et al. (10)

## Sheet: Fig. 6 - R
Event N	Vmin [m3]	Vmax [m3]	V [m3]	R_min [m]	R_max [m]	R [m]	Ref.
1			5.38333e-07			0.08	Passelègue et al. (50)
2			4.25833e-07			0.08	Passelègue et al. (50)
3			4e-08			0.08	Passelègue et al. (50)
4			4.16667e-08			0.08	Passelègue et al. (50)
5			5.58333e-08			0.08	Passelègue et al. (50)
6			4.88333e-07			0.08	Passelègue et al. (50)
7			9.08333e-08			0.08	Passelègue et al. (50)
8			5.91667e-08			0.08	Passelègue et al. (50)
9			5.41667e-08			0.08	Passelègue et al. (50)
10			6.25e-08			0.08	Passelègue et al. (50)
11			1.38333e-07			0.08	Passelègue et al. (50)
12			7.085e-07			0.08	This study
13			1.60667e-07			0.08	This study
14			3.18333e-07			0.08	This study
15			5.35e-08			0.08	This study
16	2.38333e-05	3.58333e-05				0.7	Cebry et al. (51)
17	2.38333e-05	3.58333e-05				0.8	Cebry et al. (51)
18			0.18				Duboeuf et al. (54); Rmin not available
19			0.358	1.96	11		Duboeuf et al. (54)
20			0.617	1.16	2.5		Duboeuf et al. (54)
21			0.99	5.17	15		Duboeuf et al. (54)
22			1.724	1.03	7.5		Duboeuf et al. (54)
23			1.975	0.5	10		Duboeuf et al. (54)
24			0.211	8.15	11		De Barros et al. (53)
25			0.524	5.58	20		De Barros et al. (53)
26			0.95	6.5	35		Guglielmi et al. (6); Bhattacharya and Viesca (20)
27			2600			300	Lengline et al. (52); Sáez and Lecampion (24)
28			28407.6	200	400		Eyre et al. (21)
29			44600	68	500		Cornet et al. (3); Bourouis and Bernard (4)
30			88473			2500	Eyre et al. (10)
31			98193			1750	Eyre et al. (10)
